# Supplementary material for: Evaluating Hospital-Based Surveillance for Outbreak Detection in Bangladesh: Analysis of Healthcare Utilization Data
Source: PLoS Med. 2017 Jan 17;14(1):e1002218. doi: 10.1371/journal.pmed.1002218 (PMC5240927; doi:10.1371/journal.pmed.1002218)
Supplement: S1 Dataset — (XLSX) [file pmed.1002218.s001.xlsx]

## Sheet: S1_dataset
type	com_id	hosp_id	distance	n_total	n_surv	n_otherhosp	n_private	n_informal
resp	resp_1	hosp_resp_7	2.52371	84	21	17	41	19
resp	resp_2	hosp_resp_2	2.96139	31	7	1	18	14
resp	resp_3	hosp_resp_11	3.0337	81	31	11	38	27
resp	resp_4	hosp_resp_2	4.09299	52	15	7	35	12
resp	resp_5	hosp_resp_7	4.97453	71	10	17	32	22
resp	resp_6	hosp_resp_5	6.69748	51	3	5	25	32
resp	resp_7	hosp_resp_5	6.74029	46	0	3	22	17
resp	resp_8	hosp_resp_11	7.67032	42	10	1	20	20
resp	resp_9	hosp_resp_4	7.72488	37	8	5	16	14
resp	resp_10	hosp_resp_2	8.87106	98	19	18	47	31
resp	resp_11	hosp_resp_4	9.21431	23	9	10	8	7
resp	resp_12	hosp_resp_7	10.0574	46	5	11	27	15
resp	resp_13	hosp_resp_1	10.6147	107	23	20	34	34
resp	resp_14	hosp_resp_4	11.3536	35	10	8	12	12
resp	resp_15	hosp_resp_11	12.6198	50	12	2	17	20
resp	resp_16	hosp_resp_6	24.3882	85	7	39	61	22
resp	resp_17	hosp_resp_10	25.5678	73	8	12	39	9
resp	resp_18	hosp_resp_9	27.3065	63	2	4	38	30
resp	resp_19	hosp_resp_8	27.9487	32	1	3	13	18
resp	resp_20	hosp_resp_9	28.6637	48	2	0	24	22
resp	resp_21	hosp_resp_8	29.9936	40	2	9	21	12
resp	resp_22	hosp_resp_3	31.6193	65	9	9	36	31
resp	resp_23	hosp_resp_9	31.6743	4	0	0	3	1
resp	resp_24	hosp_resp_6	34.6076	87	0	46	50	35
resp	resp_25	hosp_resp_3	36.3183	101	19	8	55	48
resp	resp_26	hosp_resp_6	37.253	50	0	15	24	24
resp	resp_27	hosp_resp_1	38.8817	81	0	27	35	33
resp	resp_28	hosp_resp_10	62.2378	47	1	10	24	10
neuro	neuro_1	hosp_neuro_1	38.1255	2	0	0	1	1
neuro	neuro_2	hosp_neuro_1	60.273	8	1	2	2	7
neuro	neuro_3	hosp_neuro_1	59.8093	6	1	2	1	5
neuro	neuro_4	hosp_neuro_1	67.5734	11	3	7	1	10
neuro	neuro_5	hosp_neuro_1	84.5146	6	3	3	2	4
neuro	neuro_6	hosp_neuro_1	77.1189	10	1	5	1	7
neuro	neuro_7	hosp_neuro_1	88.2388	10	1	4	2	5
neuro	neuro_8	hosp_neuro_1	40.7394	4	0	1	0	4
neuro	neuro_9	hosp_neuro_1	37.3681	2	0	1	0	1
neuro	neuro_10	hosp_neuro_1	52.3408	1	0	0	0	1
neuro	neuro_11	hosp_neuro_1	40.5065	17	1	0	4	15
neuro	neuro_12	hosp_neuro_1	66.3452	9	0	4	3	8
neuro	neuro_13	hosp_neuro_3	50.5498	3	1	2	0	2
neuro	neuro_14	hosp_neuro_3	49.3638	7	1	4	4	6
neuro	neuro_15	hosp_neuro_3	32.1539	9	2	5	4	7
neuro	neuro_16	hosp_neuro_3	55.5352	7	0	4	0	6
neuro	neuro_17	hosp_neuro_3	57.9356	8	0	5	0	5
neuro	neuro_18	hosp_neuro_3	36.0931	8	3	6	1	5
neuro	neuro_19	hosp_neuro_3	43.692	3	0	1	0	3
neuro	neuro_20	hosp_neuro_3	44.0493	3	0	0	2	3
neuro	neuro_21	hosp_neuro_3	83.0454	4	0	1	0	4
neuro	neuro_22	hosp_neuro_1	20.5773	18	1	2	3	16
neuro	neuro_23	hosp_neuro_3	94.7268	10	1	4	2	8
neuro	neuro_24	hosp_neuro_3	24.9068	7	0	5	2	6
neuro	neuro_25	hosp_neuro_3	21.065	2	0	2	0	2
neuro	neuro_26	hosp_neuro_3	2.26974	5	0	4	2	1
neuro	neuro_27	hosp_neuro_3	41.7654	4	1	1	0	4
neuro	neuro_28	hosp_neuro_3	13.4399	3	1	1	0	1
neuro	neuro_29	hosp_neuro_3	38.8216	2	0	1	1	0
neuro	neuro_30	hosp_neuro_3	30.9485	5	1	2	1	3
neuro	neuro_31	hosp_neuro_3	59.7928	4	1	1	0	4
neuro	neuro_32	hosp_neuro_3	35.9098	4	0	3	0	2
neuro	neuro_33	hosp_neuro_1	33.7773	6	2	2	1	5
neuro	neuro_34	hosp_neuro_3	31.3614	7	1	5	3	4
neuro	neuro_35	hosp_neuro_2	35.2341	8	3	6	3	7
neuro	neuro_36	hosp_neuro_2	30.3394	10	1	2	2	9
neuro	neuro_37	hosp_neuro_2	21.3118	3	1	1	1	3
neuro	neuro_38	hosp_neuro_2	16.7303	3	1	2	0	2
neuro	neuro_39	hosp_neuro_2	1.04131	14	4	9	5	4
neuro	neuro_40	hosp_neuro_2	64.4579	10	0	3	1	10
neuro	neuro_41	hosp_neuro_2	53.5908	8	1	3	2	8
neuro	neuro_42	hosp_neuro_2	10.318	7	2	3	4	2
neuro	neuro_43	hosp_neuro_2	17.9625	10	4	8	3	8
neuro	neuro_44	hosp_neuro_1	17.8945	10	3	1	1	10
neuro	neuro_45	hosp_neuro_2	64.3884	4	2	3	1	2
neuro	neuro_46	hosp_neuro_2	60.056	9	3	8	1	4
neuro	neuro_47	hosp_neuro_2	1.04131	16	4	8	5	7
neuro	neuro_48	hosp_neuro_2	24.3882	7	2	5	0	4
neuro	neuro_49	hosp_neuro_2	32.2749	2	0	1	1	2
neuro	neuro_50	hosp_neuro_2	34.7589	7	1	4	1	3
neuro	neuro_51	hosp_neuro_2	20.3353	4	2	4	0	3
neuro	neuro_52	hosp_neuro_2	28.3384	4	1	1	0	4
neuro	neuro_53	hosp_neuro_2	44.3809	13	1	3	4	10
neuro	neuro_54	hosp_neuro_2	73.1285	7	0	1	5	5
neuro	neuro_55	hosp_neuro_1	12.8954	15	5	1	2	13
neuro	neuro_56	hosp_neuro_2	92.7885	8	0	2	5	7
neuro	neuro_57	hosp_neuro_1	10.7965	14	6	1	2	10
neuro	neuro_58	hosp_neuro_1	51.284	10	1	1	0	9
neuro	neuro_59	hosp_neuro_1	64.6527	8	1	3	2	6

## Sheet: S1_dictionary
Variable	Description	Values
type	disease type	"neuro" neurological
		"resp" respiratory
com_id	community ID
hosp_id	surveillance hosptial ID
distance	distance from surveillance hospital (km)
n_total	total number cases in community
n_surv	number cases attended surveillance hospital
n_otherhosp	number cases attended other hospital
n_private	number cases attended private sector
n_informal	number cases attended informal sector
