# Supplementary material for: Evaluating Hospital-Based Surveillance for Outbreak Detection in Bangladesh: Analysis of Healthcare Utilization Data
Source: PLoS Med. 2017 Jan 17;14(1):e1002218. doi: 10.1371/journal.pmed.1002218 (PMC5240927; doi:10.1371/journal.pmed.1002218)
Supplement: S2 Dataset — (XLSX) [file pmed.1002218.s002.xlsx]

## Sheet: S2_dataset
type	char	value	n_total	n_surv	n_otherhosp	n_private	n_informal
neuro	sex	1	254	46	96	59	188
neuro	sex	2	172	30	78	35	129
neuro	agegrp	1	205	22	76	43	155
neuro	agegrp	2	83	17	35	18	65
neuro	agegrp	3	123	33	56	27	88
neuro	agegrp	4	15	4	7	6	9
neuro	ses	1	241	33	96	44	193
neuro	ses	2	131	30	51	36	86
neuro	ses	3	54	13	27	14	38
resp	sex	1	1006	155	211	518	348
resp	sex	2	624	79	107	297	243
resp	agegrp	1	298	57	67	134	85
resp	agegrp	2	21	5	2	11	10
resp	agegrp	3	295	63	79	171	89
resp	agegrp	4	1016	109	170	499	407
resp	ses	1	445	60	60	206	195
resp	ses	2	554	73	114	275	200
resp	ses	3	586	100	136	317	174

## Sheet: S2_dictionary
Variable	Description	Values
type	disease type	"neuro" neurological
		"resp" respiratory
char	case characteristic	"sex" sex
		"agegrp" age group
		"ses" socioeconomic tertile
value	case characteristic value	sex: 1 male; 2 female
		agegrp: 1 <5 yrs; 2 >5-14yrs, 3 15-59 yrs, 4 >=60 yrs
		ses: 1 lowest tertile (poorest group), middle tertile, highest tertile
n_total	total number cases in community
n_surv	number cases attended surveillance hospital
n_otherhosp	number cases attended other hospital
n_private	number cases attended private sector
n_informal	number cases attended informal sector
type
char
value
n_total
n_surv
n_otherhosp
n_private
n_informal
type
char
value
n_total
n_surv
n_otherhosp
n_private
n_informal
type
char
value
n_total
n_surv
n_otherhosp
n_private
n_informal
type
char
value
n_total
n_surv
n_otherhosp
n_private
n_informal
type
char
value
n_total
n_surv
n_otherhosp
n_private
n_informal
type
char
value
n_total
n_surv
n_otherhosp
n_private
n_informal
type
char
value
n_total
n_surv
n_otherhosp
n_private
n_informal
type
char
value
n_total
n_surv
n_otherhosp
n_private
n_informal
type
char
value
n_total
n_surv
n_otherhosp
n_private
n_informal
type
char
value
n_total
n_surv
n_otherhosp
n_private
n_informal
type
char
value
n_total
n_surv
n_otherhosp
n_private
n_informal
type
char
value
n_total
n_surv
n_otherhosp
n_private
n_informal
type
char
value
n_total
n_surv
n_otherhosp
n_private
n_informal
type
char
value
n_total
n_surv
n_otherhosp
n_private
n_informal
type
char
value
n_total
n_surv
n_otherhosp
n_private
n_informal
type
char
value
n_total
n_surv
n_otherhosp
n_private
n_informal
type
char
value
n_total
n_surv
n_otherhosp
n_private
n_informal
type
char
value
n_total
n_surv
n_otherhosp
n_private
n_informal
type
char
value
n_total
n_surv
n_otherhosp
n_private
n_informal
type
char
value
n_total
n_surv
n_otherhosp
n_private
n_informal
type
char
value
n_total
n_surv
n_otherhosp
n_private
n_informal
type
char
value
n_total
n_surv
n_otherhosp
n_private
n_informal
type
char
value
n_total
n_surv
n_otherhosp
n_private
n_informal
type
char
value
n_total
n_surv
n_otherhosp
n_private
n_informal
type
char
value
n_total
n_surv
n_otherhosp
n_private
n_informal
type
char
value
n_total
n_surv
n_otherhosp
n_private
n_informal
type
char
value
n_total
n_surv
n_otherhosp
n_private
n_informal
type
char
value
n_total
n_surv
n_otherhosp
n_private
n_informal
type
char
value
n_total
n_surv
n_otherhosp
n_private
n_informal
type
char
value
n_total
n_surv
n_otherhosp
n_private
n_informal
type
char
value
n_total
n_surv
n_otherhosp
n_private
n_informal
type
char
value
n_total
n_surv
n_otherhosp
n_private
n_informal
type
char
value
n_total
n_surv
n_otherhosp
n_private
n_informal
type
char
value
n_total
n_surv
n_otherhosp
n_private
n_informal
type
char
value
n_total
n_surv
n_otherhosp
n_private
n_informal
type
char
value
n_total
n_surv
n_otherhosp
n_private
n_informal
type
char
value
n_total
n_surv
n_otherhosp
n_private
n_informal
type
char
value
n_total
n_surv
n_otherhosp
n_private
n_informal
type
char
value
n_total
n_surv
n_otherhosp
n_private
n_informal
type
char
value
n_total
n_surv
n_otherhosp
n_private
n_informal
type
char
value
n_total
n_surv
n_otherhosp
n_private
n_informal
type
char
value
n_total
n_surv
n_otherhosp
n_private
n_informal
type
char
value
n_total
n_surv
n_otherhosp
n_private
n_informal
type
char
value
n_total
n_surv
n_otherhosp
n_private
n_informal
type
char
value
n_total
n_surv
n_otherhosp
n_private
n_informal
type
char
value
n_total
n_surv
n_otherhosp
n_private
n_informal
type
char
value
n_total
n_surv
n_otherhosp
n_private
n_informal
type
char
value
n_total
n_surv
n_otherhosp
n_private
n_informal
type
char
value
n_total
n_surv
n_otherhosp
n_private
n_informal
type
char
value
n_total
n_surv
n_otherhosp
n_private
n_informal
type
char
value
n_total
n_surv
n_otherhosp
n_private
n_informal
type
char
value
n_total
n_surv
n_otherhosp
n_private
n_informal
type
char
value
n_total
n_surv
n_otherhosp
n_private
n_informal
type
char
value
n_total
n_surv
n_otherhosp
n_private
n_informal
type
char
value
n_total
n_surv
n_otherhosp
n_private
n_informal
type
char
value
n_total
n_surv
n_otherhosp
n_private
n_informal
type
char
value
n_total
n_surv
n_otherhosp
n_private
n_informal
type
char
value
n_total
n_surv
n_otherhosp
n_private
n_informal
type
char
value
n_total
n_surv
n_otherhosp
n_private
n_informal
type
char
value
n_total
n_surv
n_otherhosp
n_private
n_informal
type
char
value
n_total
n_surv
n_otherhosp
n_private
n_informal
type
char
value
n_total
n_surv
n_otherhosp
n_private
n_informal
type
char
value
n_total
n_surv
n_otherhosp
n_private
n_informal
